# Supplementary material for: Standard Single Antigen HLA Luminex Panels Predict Most, but Not All, Antibody Reactivity Against Alleles in Extended Panels
Source: HLA. 2026 Jul 15;108(1):e70797. doi: 10.1111/tan.70797 (PMC13370519; doi:10.1111/tan.70797)
Supplement: Supplementary file 29 — Table S1: Correlation between A locus Explex beads and their closest related bead on the standard panel. POS_POS is when both beads are > 4000, POS_NEG is when the MFI for standard bead > 4000 and MFI for Explex bead is < 1000, NEG_POS is when the MFI for standard bead is < 1000 and MFI for Explex bead is > 4000, NEG_NEG is when MFI for both SABS are < 1000. Questionable is when the MFI for one or both beads is between 1000 and 4000. Table S2: Correlation between B locus Explex beads and their closest related bead on the standard panel. POS_POS is when both beads are > 4000, POS_NEG is when the MFI for standard bead > 4000 and MFI for Explex bead is < 1000, NEG_POS is when the MFI for standard bead is < 1000 and MFI for Explex bead is > 4000, NEG_NEG is when MFI for both SABS are < 1000. Questionable is when the MFI for one or both beads is between 1000 and 4000. Table S3: Correlation between DR locus Explex beads and their closest related bead on the standard panel. POS_POS is when both beads are > 4000, POS_NEG is when the MFI for standard bead > 4000 and MFI for Explex bead is < 1000, NEG_POS is when the MFI for standard bead is < 1000 and MFI for Explex bead is > 4000, NEG_NEG is when MFI for both SABS are < 1000. Questionable is when the MFI for one or both beads is between 1000 and 4000. Table S4: Correlation between DQ locus Explex beads and their closest related bead on the standard panel. POS_POS is when both beads are > 4000, POS_NEG is when the MFI for standard bead > 4000 and MFI for Explex bead is < 1000, NEG_POS is when the MFI for standard bead is < 1000 and MFI for Explex bead is > 4000, NEG_NEG is when MFI for both SABS are < 1000. Questionable is when the MFI for one or both beads is between 1000 and 4000. Table S5: Correlation between C locus Explex beads and their closest related bead on the standard panel. POS_POS is when both beads are > 4000, POS_NEG is when the MFI for standard bead > 4000 and MFI for Explex bead is < 1000, NEG_POS is when th [file TAN-108-e70797-s019.zip]

Archive with 2 entries (2 files):
- tan70797-sup-0030-Tables.docx
- tan70797-sup-0031-TableS8.xlsx
